# Supplementary material for: Targeting HIV-1 Reverse Transcriptase Using a Fragment-Based Approach
Source: Molecules. 2023 Mar 30;28(7):3103. doi: 10.3390/molecules28073103 (PMC10095864; doi:10.3390/molecules28073103)
Supplement: Supplementary file 1 [file molecules-28-03103-s001.zip]

Archive with 1 entries (1 files):
- molecules-2156981-supplementary.pdf
